# Supplementary material for: Attenuation of Dopaminergic Neurodegeneration in a C. elegans Parkinson’s Model through Regulation of Xanthine Dehydrogenase (XDH-1) Expression by the RNA Editase, ADR-2
Source: J Dev Biol. 2023 May 22;11(2):20. doi: 10.3390/jdb11020020 (PMC10204437; doi:10.3390/jdb11020020)
Supplement: Supplementary file 1 [file jdb-11-00020-s001.zip]

Archive with 1 entries (1 files):
- jdb-2307954-supplementary.pdf
